# Supplementary material for: Tandem Palladium/Copper-Catalyzed Decarboxylative Approach to Benzoimidazo- and Imidazophenanthridine Skeletons
Source: Org Lett. 2022 Dec 13;24(50):9194–9. doi: 10.1021/acs.orglett.2c03647 (PMC9791681; doi:10.1021/acs.orglett.2c03647)
Supplement: Supplementary file 2 — ol2c03647_si_002.zip [file ol2c03647_si_002.zip]

Archive with 1,903 entries (1,576 files):
- FID/3a/
- FID/3a/3a-13C.jdf
- FID/3a/3a-1H/
- FID/3a/3a-1H/acqu
- FID/3a/3a-1H/acqus
- FID/3a/3a-1H/audita.txt
- FID/3a/3a-1H/fid
- FID/3a/3a-1H/format.temp
- FID/3a/3a-1H/fq1list
- FID/3a/3a-1H/pdata/
- FID/3a/3a-1H/pdata/1/
- FID/3a/3a-1H/pdata/1/outd
- FID/3a/3a-1H/pdata/1/proc
- FID/3a/3a-1H/pdata/1/procs
- FID/3a/3a-1H/pdata/1/title
- FID/3a/3a-1H/prosol_History
- FID/3a/3a-1H/pulseprogram
- FID/3a/3a-1H/scon2
- FID/3a/3a-1H/shimvalues
- FID/3a/3a-1H/specpar
- FID/3a/3a-1H/uxnmr.info
- FID/3a/3a-1H/uxnmr.par
- FID/3aa/
- FID/3aa/3aa-13C/
- FID/3aa/3aa-13C/acqu
- FID/3aa/3aa-13C/acqus
- FID/3aa/3aa-13C/audita.txt
- FID/3aa/3aa-13C/cpdprg2
- FID/3aa/3aa-13C/fid
- FID/3aa/3aa-13C/format.temp
- FID/3aa/3aa-13C/fq1list
- FID/3aa/3aa-13C/pdata/
- FID/3aa/3aa-13C/pdata/1/
- FID/3aa/3aa-13C/pdata/1/outd
- FID/3aa/3aa-13C/pdata/1/proc
- FID/3aa/3aa-13C/pdata/1/procs
- FID/3aa/3aa-13C/pdata/1/title
- FID/3aa/3aa-13C/prosol_History
- FID/3aa/3aa-13C/pulseprogram
- FID/3aa/3aa-13C/scon2
- FID/3aa/3aa-13C/shimvalues
- FID/3aa/3aa-13C/specpar
- FID/3aa/3aa-13C/uxnmr.info
- FID/3aa/3aa-13C/uxnmr.par
- FID/3aa/3aa-1H/
- FID/3aa/3aa-1H/acqu
- FID/3aa/3aa-1H/acqus
- FID/3aa/3aa-1H/audita.txt
- FID/3aa/3aa-1H/fid
- FID/3aa/3aa-1H/format.temp
- FID/3aa/3aa-1H/fq1list
- FID/3aa/3aa-1H/pdata/
- FID/3aa/3aa-1H/pdata/1/
- FID/3aa/3aa-1H/pdata/1/outd
- FID/3aa/3aa-1H/pdata/1/proc
- FID/3aa/3aa-1H/pdata/1/procs
- FID/3aa/3aa-1H/pdata/1/title
- FID/3aa/3aa-1H/prosol_History
- FID/3aa/3aa-1H/pulseprogram
- FID/3aa/3aa-1H/scon2
- FID/3aa/3aa-1H/shimvalues
- FID/3aa/3aa-1H/specpar
- FID/3aa/3aa-1H/uxnmr.info
- FID/3aa/3aa-1H/uxnmr.par
- FID/3ab/
- FID/3ab/3ab-13C.jdf
- FID/3ab/3ab-1H/
- FID/3ab/3ab-1H/acqu
- FID/3ab/3ab-1H/acqus
- FID/3ab/3ab-1H/audita.txt
- FID/3ab/3ab-1H/fid
- FID/3ab/3ab-1H/format.temp
- FID/3ab/3ab-1H/fq1list
- FID/3ab/3ab-1H/pdata/
- FID/3ab/3ab-1H/pdata/1/
- FID/3ab/3ab-1H/pdata/1/outd
- FID/3ab/3ab-1H/pdata/1/proc
- FID/3ab/3ab-1H/pdata/1/procs
- FID/3ab/3ab-1H/pdata/1/title
- FID/3ab/3ab-1H/prosol_History
- FID/3ab/3ab-1H/pulseprogram
- FID/3ab/3ab-1H/scon2
- FID/3ab/3ab-1H/shimvalues
- FID/3ab/3ab-1H/specpar
- FID/3ab/3ab-1H/uxnmr.info
- FID/3ab/3ab-1H/uxnmr.par
- FID/3ac/
- FID/3ac/3ac-13C.jdf
- FID/3ac/3ac-1H/
- FID/3ac/3ac-1H/acqu
- FID/3ac/3ac-1H/acqus
- FID/3ac/3ac-1H/audita.txt
- FID/3ac/3ac-1H/fid
- FID/3ac/3ac-1H/format.temp
- FID/3ac/3ac-1H/fq1list
- FID/3ac/3ac-1H/pdata/
- FID/3ac/3ac-1H/pdata/1/
- FID/3ac/3ac-1H/pdata/1/outd
- FID/3ac/3ac-1H/pdata/1/proc
- FID/3ac/3ac-1H/pdata/1/procs
- FID/3ac/3ac-1H/pdata/1/title
- FID/3ac/3ac-1H/prosol_History
- FID/3ac/3ac-1H/pulseprogram
- FID/3ac/3ac-1H/scon2
- FID/3ac/3ac-1H/shimvalues
- FID/3ac/3ac-1H/specpar
- FID/3ac/3ac-1H/uxnmr.info
- FID/3ac/3ac-1H/uxnmr.par
- FID/3ad/
- FID/3ad/3ad-13C.jdf
- FID/3ad/3ad-1H/
- FID/3ad/3ad-1H/acqu
- FID/3ad/3ad-1H/acqus
- FID/3ad/3ad-1H/audita.txt
- FID/3ad/3ad-1H/fid
- FID/3ad/3ad-1H/format.temp
- FID/3ad/3ad-1H/fq1list
- FID/3ad/3ad-1H/pdata/
- FID/3ad/3ad-1H/pdata/1/
- FID/3ad/3ad-1H/pdata/1/outd
- FID/3ad/3ad-1H/pdata/1/proc
- FID/3ad/3ad-1H/pdata/1/procs
- FID/3ad/3ad-1H/pdata/1/title
- FID/3ad/3ad-1H/prosol_History
- FID/3ad/3ad-1H/pulseprogram
- FID/3ad/3ad-1H/scon2
- FID/3ad/3ad-1H/shimvalues
- FID/3ad/3ad-1H/specpar
- FID/3ad/3ad-1H/uxnmr.info
- FID/3ad/3ad-1H/uxnmr.par
- FID/3ae/
- FID/3ae/3ae-13C.jdf
- FID/3ae/3ae-1H/
- FID/3ae/3ae-1H/acqu
- FID/3ae/3ae-1H/acqus
- FID/3ae/3ae-1H/audita.txt
- FID/3ae/3ae-1H/fid
- FID/3ae/3ae-1H/format.temp
- FID/3ae/3ae-1H/fq1list
- FID/3ae/3ae-1H/pdata/
- FID/3ae/3ae-1H/pdata/1/
- FID/3ae/3ae-1H/pdata/1/outd
- FID/3ae/3ae-1H/pdata/1/proc
- FID/3ae/3ae-1H/pdata/1/procs
- FID/3ae/3ae-1H/pdata/1/title
- FID/3ae/3ae-1H/prosol_History
- FID/3ae/3ae-1H/pulseprogram
- FID/3ae/3ae-1H/scon2
- FID/3ae/3ae-1H/shimvalues
- FID/3ae/3ae-1H/specpar
- FID/3ae/3ae-1H/uxnmr.info
- FID/3ae/3ae-1H/uxnmr.par
- FID/3af/
- FID/3af/3af-13C.jdf
- FID/3af/3af-19F/
- FID/3af/3af-19F/acqu
- FID/3af/3af-19F/acqus
- FID/3af/3af-19F/audita.txt
- FID/3af/3af-19F/cpdprg2
- FID/3af/3af-19F/fid
- FID/3af/3af-19F/format.temp
- FID/3af/3af-19F/fq1list
- FID/3af/3af-19F/pdata/
- FID/3af/3af-19F/pdata/1/
- FID/3af/3af-19F/pdata/1/outd
- FID/3af/3af-19F/pdata/1/proc
- FID/3af/3af-19F/pdata/1/procs
- FID/3af/3af-19F/pdata/1/title
- FID/3af/3af-19F/prosol_History
- FID/3af/3af-19F/pulseprogram
- FID/3af/3af-19F/scon2
- FID/3af/3af-19F/shimvalues
- FID/3af/3af-19F/specpar
- FID/3af/3af-19F/uxnmr.info
- FID/3af/3af-19F/uxnmr.par
- FID/3af/3af-1H/
- FID/3af/3af-1H/acqu
- FID/3af/3af-1H/acqus
- FID/3af/3af-1H/audita.txt
- FID/3af/3af-1H/fid
- FID/3af/3af-1H/format.temp
- FID/3af/3af-1H/fq1list
- FID/3af/3af-1H/pdata/
- FID/3af/3af-1H/pdata/1/
- FID/3af/3af-1H/pdata/1/outd
- FID/3af/3af-1H/pdata/1/proc
- FID/3af/3af-1H/pdata/1/procs
- FID/3af/3af-1H/pdata/1/title
- FID/3af/3af-1H/prosol_History
- FID/3af/3af-1H/pulseprogram
- FID/3af/3af-1H/scon2
- FID/3af/3af-1H/shimvalues
- FID/3af/3af-1H/specpar
- FID/3af/3af-1H/uxnmr.info
- FID/3af/3af-1H/uxnmr.par
- FID/3ag/
- FID/3ag/3ag-13C.jdf
- FID/3ag/3ag-1H/
- FID/3ag/3ag-1H/acqu
- FID/3ag/3ag-1H/acqus
- FID/3ag/3ag-1H/audita.txt
- FID/3ag/3ag-1H/fid
- FID/3ag/3ag-1H/format.temp
- FID/3ag/3ag-1H/fq1list
- FID/3ag/3ag-1H/pdata/
- FID/3ag/3ag-1H/pdata/1/
- FID/3ag/3ag-1H/pdata/1/outd
- FID/3ag/3ag-1H/pdata/1/proc
- FID/3ag/3ag-1H/pdata/1/procs
- FID/3ag/3ag-1H/pdata/1/title
- FID/3ag/3ag-1H/prosol_History
- FID/3ag/3ag-1H/pulseprogram
- FID/3ag/3ag-1H/scon2
- FID/3ag/3ag-1H/shimvalues
- FID/3ag/3ag-1H/specpar
- FID/3ag/3ag-1H/uxnmr.info
- FID/3ag/3ag-1H/uxnmr.par
- FID/3b/
- FID/3b/3b-13C.jdf
- FID/3b/3b-1H/
- FID/3b/3b-1H/acqu
- FID/3b/3b-1H/acqus
- FID/3b/3b-1H/audita.txt
- FID/3b/3b-1H/fid
- FID/3b/3b-1H/format.temp
- FID/3b/3b-1H/fq1list
- FID/3b/3b-1H/pdata/
- FID/3b/3b-1H/pdata/1/
- FID/3b/3b-1H/pdata/1/outd
- FID/3b/3b-1H/pdata/1/proc
- FID/3b/3b-1H/pdata/1/procs
- FID/3b/3b-1H/pdata/1/title
- FID/3b/3b-1H/prosol_History
- FID/3b/3b-1H/pulseprogram
- FID/3b/3b-1H/scon2
- FID/3b/3b-1H/shimvalues
- FID/3b/3b-1H/specpar
- FID/3b/3b-1H/uxnmr.info
- FID/3b/3b-1H/uxnmr.par
- FID/3c/
- FID/3c/3c-13C.jdf
- FID/3c/3c-1H/
- FID/3c/3c-1H/acqu
- FID/3c/3c-1H/acqus
- FID/3c/3c-1H/audita.txt
- FID/3c/3c-1H/fid
- FID/3c/3c-1H/format.temp
- FID/3c/3c-1H/fq1list
- FID/3c/3c-1H/pdata/
- FID/3c/3c-1H/pdata/1/
- FID/3c/3c-1H/pdata/1/outd
- FID/3c/3c-1H/pdata/1/proc
- FID/3c/3c-1H/pdata/1/procs
- FID/3c/3c-1H/pdata/1/title
- FID/3c/3c-1H/prosol_History
- FID/3c/3c-1H/pulseprogram
- FID/3c/3c-1H/scon2
- FID/3c/3c-1H/shimvalues
- FID/3c/3c-1H/specpar
- FID/3c/3c-1H/uxnmr.info
- FID/3c/3c-1H/uxnmr.par
- FID/3d/
- FID/3d/3d-13C/
- FID/3d/3d-13C/acqu
- FID/3d/3d-13C/acqus
- FID/3d/3d-13C/audita.txt
- FID/3d/3d-13C/cpdprg2
- FID/3d/3d-13C/fid
- FID/3d/3d-13C/format.temp
- FID/3d/3d-13C/fq1list
- FID/3d/3d-13C/pdata/
- FID/3d/3d-13C/pdata/1/
- FID/3d/3d-13C/pdata/1/outd
- FID/3d/3d-13C/pdata/1/proc
- FID/3d/3d-13C/pdata/1/procs
- FID/3d/3d-13C/pdata/1/title
- FID/3d/3d-13C/prosol_History
- FID/3d/3d-13C/pulseprogram
- FID/3d/3d-13C/scon2
- FID/3d/3d-13C/shimvalues
- FID/3d/3d-13C/specpar
- FID/3d/3d-13C/uxnmr.info
- FID/3d/3d-13C/uxnmr.par
- FID/3d/3d-19F/
- FID/3d/3d-19F/acqu
- FID/3d/3d-19F/acqus
- FID/3d/3d-19F/audita.txt
- FID/3d/3d-19F/cpdprg2
- FID/3d/3d-19F/fid
- FID/3d/3d-19F/format.temp
- FID/3d/3d-19F/fq1list
- FID/3d/3d-19F/pdata/
- FID/3d/3d-19F/pdata/1/
- FID/3d/3d-19F/pdata/1/outd
- FID/3d/3d-19F/pdata/1/proc
- FID/3d/3d-19F/pdata/1/procs
- FID/3d/3d-19F/pdata/1/title
- FID/3d/3d-19F/prosol_History
- FID/3d/3d-19F/pulseprogram
- FID/3d/3d-19F/scon2
[truncated: 1,603 more entries]
