# Supplementary material for: Tandem Palladium/Copper-Catalyzed Decarboxylative Approach to Benzoimidazo- and Imidazophenanthridine Skeletons
Source: Org Lett. 2022 Dec 13;24(50):9194–9. doi: 10.1021/acs.orglett.2c03647 (PMC9791681; doi:10.1021/acs.orglett.2c03647)
Supplement: Supplementary file 2 — ol2c03647_si_002.zip [file ol2c03647_si_002.zip › FID/3a/3a-1H/audita.txt]

##TITLE= Audit trail, TOPSPIN		Version 3.2
##JCAMPDX= 5.01
##ORIGIN= Bruker BioSpin GmbH
##OWNER= nmr
$$ D:/data/DBX/nmr/09112020-wxs4777/1/audita.txt
##AUDIT TRAIL=  $$ (NUMBER, WHEN, WHO, WHERE, PROCESS, VERSION, WHAT)
(   1,<2020-11-09 11:11:47.951 +0800>,<nmr>,<CZC2222X4P>,<go>,<TOPSPIN 3.2>,
      <created by zg
	started at 2020-11-09 11:10:55.394 +0800,
	POWCHK enabled, PULCHK disabled,
       configuration hash MD5:
       0C 3E D9 6D A0 EF 80 50 8E 89 BF 9C 92 05 29 58
       data hash MD5: 64K
       2A 22 AF 83 6D F7 C8 30 F3 D5 7F 67 C3 72 05 84>)
(   2,<2020-11-09 11:11:48.465 +0800>,<nmr>,<CZC2222X4P>,<audit>,<TOPSPIN 3.2>,
      <user comment:
       ICON-NMR User ID: DBX
       data hash MD5: 64K
       2A 22 AF 83 6D F7 C8 30 F3 D5 7F 67 C3 72 05 84>)
(   3,<2020-11-09 11:11:48.497 +0800>,<nmr>,<CZC2222X4P>,<audit>,<TOPSPIN 3.2>,
      <user comment:
       ICON-NMR User ID: DBX
       data hash MD5: 64K
       2A 22 AF 83 6D F7 C8 30 F3 D5 7F 67 C3 72 05 84>)
##END=

$$ hash MD5
$$ 11 53 CA 52 3D D3 91 CC CE 01 3D 33 73 C0 59 B0
