# Supplementary material for: Tandem Palladium/Copper-Catalyzed Decarboxylative Approach to Benzoimidazo- and Imidazophenanthridine Skeletons
Source: Org Lett. 2022 Dec 13;24(50):9194–9. doi: 10.1021/acs.orglett.2c03647 (PMC9791681; doi:10.1021/acs.orglett.2c03647)
Supplement: Supplementary file 2 — ol2c03647_si_002.zip [file ol2c03647_si_002.zip › FID/3aa/3aa-13C/pdata/1/outd]

##TITLE= Parameter file, TOPSPIN		Version 3.2
##JCAMPDX= 5.0
##DATATYPE= Parameter Values
##NPOINTS= 1	$$ modification sequence number
##ORIGIN= Bruker BioSpin GmbH
##OWNER= nmr
$$ 2021-12-16 11:40:48.218 +0800  nmr@CZC2222X4P
$$ D://data/DBX/nmr/16122021-WXS4522/1/pdata/1/outd
$$ process C:\Bruker\TOPSPIN\prog\mod\xwish3.exe
##$CURPLOT= <HP LaserJet 1020 (Copy 1)>
##$CURPRIN= <$HP LaserJet 1020 (Copy 1)>
##$DFORMAT= <normdp>
##$LAYOUT= <+/1D_X.xwp>
##$LFORMAT= <normlp>
##$PFORMAT= <normpl>
##END=
