# Supplementary material for: Tandem Palladium/Copper-Catalyzed Decarboxylative Approach to Benzoimidazo- and Imidazophenanthridine Skeletons
Source: Org Lett. 2022 Dec 13;24(50):9194–9. doi: 10.1021/acs.orglett.2c03647 (PMC9791681; doi:10.1021/acs.orglett.2c03647)
Supplement: Supplementary file 2 — ol2c03647_si_002.zip [file ol2c03647_si_002.zip › FID/3aa/3aa-1H/audita.txt]

##TITLE= Audit trail, TOPSPIN		Version 3.2
##JCAMPDX= 5.01
##ORIGIN= Bruker BioSpin GmbH
##OWNER= nmr
$$ D:/data/DBX/nmr/17112021-WXS3693/1/audita.txt
##AUDIT TRAIL=  $$ (NUMBER, WHEN, WHO, WHERE, PROCESS, VERSION, WHAT)
(   1,<2021-11-17 10:33:37.062 +0800>,<nmr>,<CZC2222X4P>,<go>,<TOPSPIN 3.2>,
      <created by zg
	started at 2021-11-17 10:32:44.490 +0800,
	POWCHK enabled, PULCHK disabled,
       configuration hash MD5:
       58 21 9E 8A C2 B1 E6 7E C8 56 F2 99 84 59 0A D5
       data hash MD5: 64K
       E3 FD 91 D3 A4 CD 17 F7 EE 2F 25 BB BB 36 86 42>)
(   2,<2021-11-17 10:33:37.514 +0800>,<nmr>,<CZC2222X4P>,<audit>,<TOPSPIN 3.2>,
      <user comment:
       ICON-NMR User ID: DBX
       data hash MD5: 64K
       E3 FD 91 D3 A4 CD 17 F7 EE 2F 25 BB BB 36 86 42>)
(   3,<2021-11-17 10:33:37.545 +0800>,<nmr>,<CZC2222X4P>,<audit>,<TOPSPIN 3.2>,
      <user comment:
       ICON-NMR User ID: DBX
       data hash MD5: 64K
       E3 FD 91 D3 A4 CD 17 F7 EE 2F 25 BB BB 36 86 42>)
##END=

$$ hash MD5
$$ 7A 33 12 96 B6 71 8E 67 73 8E 1A F2 67 4B 20 76
