# Supplementary material for: Tandem Palladium/Copper-Catalyzed Decarboxylative Approach to Benzoimidazo- and Imidazophenanthridine Skeletons
Source: Org Lett. 2022 Dec 13;24(50):9194–9. doi: 10.1021/acs.orglett.2c03647 (PMC9791681; doi:10.1021/acs.orglett.2c03647)
Supplement: Supplementary file 2 — ol2c03647_si_002.zip [file ol2c03647_si_002.zip › FID/3ab/3ab-1H/audita.txt]

##TITLE= Audit trail, TOPSPIN		Version 3.2
##JCAMPDX= 5.01
##ORIGIN= Bruker BioSpin GmbH
##OWNER= nmrsu
$$ D:/data/DBX/nmr/30072021-wxs1185/1/audita.txt
##AUDIT TRAIL=  $$ (NUMBER, WHEN, WHO, WHERE, PROCESS, VERSION, WHAT)
(   1,<2021-07-30 15:53:07.442 +0800>,<nmrsu>,<CZC2222X4P>,<go>,<TOPSPIN 3.2>,
      <created by zg
	started at 2021-07-30 15:52:14.885 +0800,
	POWCHK enabled, PULCHK disabled,
       configuration hash MD5:
       1B 26 34 8B BF DF 58 5F 0A 44 E5 E3 39 D8 97 8A
       data hash MD5: 64K
       20 E6 E1 36 72 6A 36 6C 3E BC 39 57 64 B8 2B 0C>)
(   2,<2021-07-30 15:53:07.957 +0800>,<nmrsu>,<CZC2222X4P>,<audit>,<TOPSPIN 3.2>,
      <user comment:
       ICON-NMR User ID: DBX
       data hash MD5: 64K
       20 E6 E1 36 72 6A 36 6C 3E BC 39 57 64 B8 2B 0C>)
(   3,<2021-07-30 15:53:07.988 +0800>,<nmrsu>,<CZC2222X4P>,<audit>,<TOPSPIN 3.2>,
      <user comment:
       ICON-NMR User ID: DBX
       data hash MD5: 64K
       20 E6 E1 36 72 6A 36 6C 3E BC 39 57 64 B8 2B 0C>)
##END=

$$ hash MD5
$$ 32 A7 4B DF 27 EE 5B 0D 85 81 2F 08 39 E7 3B 38
