# Supplementary material for: Tandem Palladium/Copper-Catalyzed Decarboxylative Approach to Benzoimidazo- and Imidazophenanthridine Skeletons
Source: Org Lett. 2022 Dec 13;24(50):9194–9. doi: 10.1021/acs.orglett.2c03647 (PMC9791681; doi:10.1021/acs.orglett.2c03647)
Supplement: Supplementary file 2 — ol2c03647_si_002.zip [file ol2c03647_si_002.zip › FID/3ad/3ad-1H/audita.txt]

##TITLE= Audit trail, TOPSPIN		Version 3.2
##JCAMPDX= 5.01
##ORIGIN= Bruker BioSpin GmbH
##OWNER= nmr
$$ D:/data/DBX/nmr/25112021-WXS3961/1/audita.txt
##AUDIT TRAIL=  $$ (NUMBER, WHEN, WHO, WHERE, PROCESS, VERSION, WHAT)
(   1,<2021-11-25 09:29:42.561 +0800>,<nmr>,<CZC2222X4P>,<go>,<TOPSPIN 3.2>,
      <created by zg
	started at 2021-11-25 09:28:50.020 +0800,
	POWCHK enabled, PULCHK disabled,
       configuration hash MD5:
       58 21 9E 8A C2 B1 E6 7E C8 56 F2 99 84 59 0A D5
       data hash MD5: 64K
       B1 79 FF 44 B2 85 66 E8 9E DC 7B 68 2E E8 5E 3E>)
(   2,<2021-11-25 09:29:43.107 +0800>,<nmr>,<CZC2222X4P>,<audit>,<TOPSPIN 3.2>,
      <user comment:
       ICON-NMR User ID: DBX
       data hash MD5: 64K
       B1 79 FF 44 B2 85 66 E8 9E DC 7B 68 2E E8 5E 3E>)
(   3,<2021-11-25 09:29:43.138 +0800>,<nmr>,<CZC2222X4P>,<audit>,<TOPSPIN 3.2>,
      <user comment:
       ICON-NMR User ID: DBX
       data hash MD5: 64K
       B1 79 FF 44 B2 85 66 E8 9E DC 7B 68 2E E8 5E 3E>)
##END=

$$ hash MD5
$$ AD 6B 45 BE 4B B3 0C B9 6F 4B 73 3F 3C 86 74 CF
