# Supplementary material for: Tandem Palladium/Copper-Catalyzed Decarboxylative Approach to Benzoimidazo- and Imidazophenanthridine Skeletons
Source: Org Lett. 2022 Dec 13;24(50):9194–9. doi: 10.1021/acs.orglett.2c03647 (PMC9791681; doi:10.1021/acs.orglett.2c03647)
Supplement: Supplementary file 2 — ol2c03647_si_002.zip [file ol2c03647_si_002.zip › FID/3ae/3ae-1H/audita.txt]

##TITLE= Audit trail, TOPSPIN		Version 3.2
##JCAMPDX= 5.01
##ORIGIN= Bruker BioSpin GmbH
##OWNER= nmr
$$ D:/data/DBX/nmr/26112021-WXS4002/1/audita.txt
##AUDIT TRAIL=  $$ (NUMBER, WHEN, WHO, WHERE, PROCESS, VERSION, WHAT)
(   1,<2021-11-26 10:06:34.077 +0800>,<nmr>,<CZC2222X4P>,<go>,<TOPSPIN 3.2>,
      <created by zg
	started at 2021-11-26 10:05:41.520 +0800,
	POWCHK enabled, PULCHK disabled,
       configuration hash MD5:
       58 21 9E 8A C2 B1 E6 7E C8 56 F2 99 84 59 0A D5
       data hash MD5: 64K
       9C C5 CA B4 6C 1D 16 D4 47 E4 E8 AB D6 0D 5B 68>)
(   2,<2021-11-26 10:06:34.576 +0800>,<nmr>,<CZC2222X4P>,<audit>,<TOPSPIN 3.2>,
      <user comment:
       ICON-NMR User ID: DBX
       data hash MD5: 64K
       9C C5 CA B4 6C 1D 16 D4 47 E4 E8 AB D6 0D 5B 68>)
(   3,<2021-11-26 10:06:34.607 +0800>,<nmr>,<CZC2222X4P>,<audit>,<TOPSPIN 3.2>,
      <user comment:
       ICON-NMR User ID: DBX
       data hash MD5: 64K
       9C C5 CA B4 6C 1D 16 D4 47 E4 E8 AB D6 0D 5B 68>)
##END=

$$ hash MD5
$$ AB B2 E5 0A 19 6F 9B 22 9F 41 DB 8A 53 6A AE 81
