# Supplementary material for: Tandem Palladium/Copper-Catalyzed Decarboxylative Approach to Benzoimidazo- and Imidazophenanthridine Skeletons
Source: Org Lett. 2022 Dec 13;24(50):9194–9. doi: 10.1021/acs.orglett.2c03647 (PMC9791681; doi:10.1021/acs.orglett.2c03647)
Supplement: Supplementary file 2 — ol2c03647_si_002.zip [file ol2c03647_si_002.zip › FID/3af/3af-19F/audita.txt]

##TITLE= Audit trail, TOPSPIN		Version 3.2
##JCAMPDX= 5.01
##ORIGIN= Bruker BioSpin GmbH
##OWNER= nmr
$$ D:/data/DBX/nmr/09112022-wxs7071/10/audita.txt
##AUDIT TRAIL=  $$ (NUMBER, WHEN, WHO, WHERE, PROCESS, VERSION, WHAT)
(   1,<2022-11-09 13:29:06.385 +0800>,<nmr>,<CZC2222X4P>,<go>,<TOPSPIN 3.2>,
      <created by zg
	started at 2022-11-09 13:28:29.444 +0800,
	POWCHK enabled, PULCHK disabled,
       configuration hash MD5:
       C7 32 4F FD 2D DD 0E 22 44 21 9E E9 F3 E5 23 7D
       data hash MD5: 128K
       8F ED 03 AF 0E 14 A4 01 5C BE B3 71 49 A4 20 B6>)
(   2,<2022-11-09 13:29:07.118 +0800>,<nmr>,<CZC2222X4P>,<audit>,<TOPSPIN 3.2>,
      <user comment:
       ICON-NMR User ID: DBX
       data hash MD5: 128K
       8F ED 03 AF 0E 14 A4 01 5C BE B3 71 49 A4 20 B6>)
(   3,<2022-11-09 13:29:07.149 +0800>,<nmr>,<CZC2222X4P>,<audit>,<TOPSPIN 3.2>,
      <user comment:
       ICON-NMR User ID: DBX
       data hash MD5: 128K
       8F ED 03 AF 0E 14 A4 01 5C BE B3 71 49 A4 20 B6>)
##END=

$$ hash MD5
$$ D6 7B 5A C4 EA CB B9 ED CE C1 07 A8 4D 34 B0 DA
