# Supplementary material for: Tandem Palladium/Copper-Catalyzed Decarboxylative Approach to Benzoimidazo- and Imidazophenanthridine Skeletons
Source: Org Lett. 2022 Dec 13;24(50):9194–9. doi: 10.1021/acs.orglett.2c03647 (PMC9791681; doi:10.1021/acs.orglett.2c03647)
Supplement: Supplementary file 2 — ol2c03647_si_002.zip [file ol2c03647_si_002.zip › FID/3b/3b-1H/audita.txt]

##TITLE= Audit trail, TOPSPIN		Version 3.2
##JCAMPDX= 5.01
##ORIGIN= Bruker BioSpin GmbH
##OWNER= nmr
$$ D:/data/LH/nmr/26042021-WXS8502/2/audita.txt
##AUDIT TRAIL=  $$ (NUMBER, WHEN, WHO, WHERE, PROCESS, VERSION, WHAT)
(   1,<2021-04-26 09:22:09.316 +0800>,<nmr>,<CZC2222X4P>,<go>,<TOPSPIN 3.2>,
      <created by zg
	started at 2021-04-26 09:21:16.744 +0800,
	POWCHK enabled, PULCHK disabled,
       configuration hash MD5:
       7B DA BC C5 A9 1D 24 3A 43 23 51 91 DD D4 B4 13
       data hash MD5: 64K
       2C 34 36 D3 B8 64 45 AF ED 51 93 A6 8A 94 76 30>)
(   2,<2021-04-26 09:22:09.831 +0800>,<nmr>,<CZC2222X4P>,<audit>,<TOPSPIN 3.2>,
      <user comment:
       ICON-NMR User ID: LH
       data hash MD5: 64K
       2C 34 36 D3 B8 64 45 AF ED 51 93 A6 8A 94 76 30>)
(   3,<2021-04-26 09:22:09.847 +0800>,<nmr>,<CZC2222X4P>,<audit>,<TOPSPIN 3.2>,
      <user comment:
       ICON-NMR User ID: LH
       data hash MD5: 64K
       2C 34 36 D3 B8 64 45 AF ED 51 93 A6 8A 94 76 30>)
##END=

$$ hash MD5
$$ 76 BB 72 F8 2F 0B 5C 3E DE CF DE 22 9F 3D 4F 12
