# Supplementary material for: Tandem Palladium/Copper-Catalyzed Decarboxylative Approach to Benzoimidazo- and Imidazophenanthridine Skeletons
Source: Org Lett. 2022 Dec 13;24(50):9194–9. doi: 10.1021/acs.orglett.2c03647 (PMC9791681; doi:10.1021/acs.orglett.2c03647)
Supplement: Supplementary file 2 — ol2c03647_si_002.zip [file ol2c03647_si_002.zip › FID/3c/3c-1H/audita.txt]

##TITLE= Audit trail, TOPSPIN		Version 3.2
##JCAMPDX= 5.01
##ORIGIN= Bruker BioSpin GmbH
##OWNER= nmr
$$ D:/data/LH/nmr/02062021-WXS9586/1/audita.txt
##AUDIT TRAIL=  $$ (NUMBER, WHEN, WHO, WHERE, PROCESS, VERSION, WHAT)
(   1,<2021-06-02 10:19:38.844 +0800>,<nmr>,<CZC2222X4P>,<go>,<TOPSPIN 3.2>,
      <created by zg
	started at 2021-06-02 10:18:46.271 +0800,
	POWCHK enabled, PULCHK disabled,
       configuration hash MD5:
       7B DA BC C5 A9 1D 24 3A 43 23 51 91 DD D4 B4 13
       data hash MD5: 64K
       9C 79 92 EC 56 5A 39 13 09 8C 1D 9F FC 54 1C 2C>)
(   2,<2021-06-02 10:19:39.390 +0800>,<nmr>,<CZC2222X4P>,<audit>,<TOPSPIN 3.2>,
      <user comment:
       ICON-NMR User ID: LH
       data hash MD5: 64K
       9C 79 92 EC 56 5A 39 13 09 8C 1D 9F FC 54 1C 2C>)
(   3,<2021-06-02 10:19:39.421 +0800>,<nmr>,<CZC2222X4P>,<audit>,<TOPSPIN 3.2>,
      <user comment:
       ICON-NMR User ID: LH
       data hash MD5: 64K
       9C 79 92 EC 56 5A 39 13 09 8C 1D 9F FC 54 1C 2C>)
##END=

$$ hash MD5
$$ 8C D3 AB A3 21 8C 38 B0 76 FC F6 AC F4 D6 79 4E
